# Supplementary material for: Phytocannabinoids Stimulate Rejuvenation and Prevent Cellular Senescence in Human Dermal Fibroblasts
Source: Cells. 2022 Dec 6;11(23):3939. doi: 10.3390/cells11233939 (PMC9738082; doi:10.3390/cells11233939)
Supplement: Supplementary file 1 [file cells-11-03939-s001.zip]

Archive with 1 entries (1 files):
- cells-2037212-supplementary.pdf
